# Supplementary material for: Maleic Acid as a Co-Former for Pharmaceutically Active GABA Derivatives: Mechanochemistry or Solvent Crystallization?
Source: Materials (Basel). 2023 Mar 10;16(6):2242. doi: 10.3390/ma16062242 (PMC10054091; doi:10.3390/ma16062242)
Supplement: Supplementary file 1 [file materials-16-02242-s001.zip]

Archive with 1 entries (1 files):
- materials-2213161-supplementary.pdf
